# Supplementary material for: Data in support of antioxidant activities of the non-extractable fraction of dried persimmon (Diospyros kaki Thunb.)
Source: Data Brief. 2016 Jul 12;8:1247–54. doi: 10.1016/j.dib.2016.07.004 (PMC4983141; doi:10.1016/j.dib.2016.07.004)
Supplement: Supplementary file 2 — Supplementary material [file mmc2.xlsx]

## Sheet: Figure TG
										Table. TG level of animal study
										( mg/mL)
											Control diet group			Tea Catechin diet group			Non-extractable fraction of dried persimmon diet group
										rat no.	0 week	after 1 week	after 2 week	0 week	after 1 week	after 2 week	0 week	after 1 week	after 2 week
										No.1	185.079	148.091	227.757	68.4254	94.9806	115.845	91.187	120.587	131.02
										No.2	74.1158	96.8774	168.007	70.3222	122.484	127.226	202.15	119.639	159.472
										No.3	83.5998	131.02	167.059	77.9094	136.71	143.349	151.885	181.285	132.917
										No.4	88.816	171.801	121.536	80.7546	146.194	151.885	126.278	61.7866	61.7866
										No.5	94.0322	196.459	192.666	86.445	160.42	163.265	197.408	163.265	101.619
										No.6	109.207	224.911	204.995	86.445	167.059	168.007	107.31	71.2706	79.8062
										No.7	121.062	N.D.	231.55	94.9806	168.956	219.221	118.691	92.1354	91.187
										No.8	139.081	N.D.	286.557	115.845	278.022	235.344	93.0838	138.607	57.6573
										mean	111.874	161.527	200.016	85.1409	159.353	165.518	135.999	118.572	101.933
										S.E.	12.8631	18.8275	17.7291	5.36777	19.0975	14.8696	15.5071	14.9391	12.8827
		TG t-test vs 0week
			after 1 week	after 2week
		Control diet group	0.0622057	0.000250986
		Tea Catechin diet group	0.00108579	7.94061e-05
		Non-extractable fraction of dried persimmon diet group	0.329814	0.0423567

## Sheet: Figure HDL
										Table. HDL-C level of animal study
										( mg/mL)
											Control diet group			Tea Catechin diet group			Non-extractable fraction of dried persimmon diet group
										rat no.	0 week	after 1 week	after 2 week	0 week	after 1 week	after 2 week	0 week	after 1 week	after 2 week
										No.1	55.7172	74.1484	65.0945	68.9747	32.4356	61.5376	56.0405	86.4359	73.1783
										No.2	58.789	75.4418	77.0586	87.7293	47.9566	62.831	64.7711	78.0287	58.6274
										No.3	64.4478	81.5856	109.071	N.D.	58.6274	64.1244	70.9149	71.8849	68.6514
										No.4	65.0945	76.0885	87.406	64.4478	61.2142	66.7112	74.4718	60.2441	57.0106
										No.5	68.328	131.059	80.2921	67.6813	67.0346	70.9149	74.7951	59.2741	59.5974
										No.6	72.6933	86.7592	71.8849	65.4178	68.6514	75.1185	87.406	N.D.	N.D.
										No.7	81.1005	70.2681	106.807	61.5376	79.6454	79.3221	94.8431	65.4178	65.4178
										No.8	91.2862	76.4119	89.3461	64.4478	82.5556	90.6395	109.717	60.5675	57.6573
										mean	69.6821	83.9703	85.87	68.6052	62.2651	71.3999	79.12	68.8361	62.8772
										S.E.	4.16221	6.95265	5.55338	3.31448	5.8036	3.51678	6.1212	3.93053	2.37242
		HDL t-test vs 0week
			after 1 week	after 2week
		Control diet group	0.129347	0.0197397
		Tea Catechin diet group	0.539142	0.567065
		Non-extractable fraction of dried persimmon diet group	0.400298	0.117874
